# Supplementary material for: The potassium channel K2P2.1 shapes the morphology and function of brain endothelial cells via actin network remodeling
Source: Nat Commun. 2025 Jul 18;16:6622. doi: 10.1038/s41467-025-61816-9 (PMC12274505; doi:10.1038/s41467-025-61816-9)
Supplement: Supplementary file 6 — source data [file 41467_2025_61816_MOESM6_ESM.xlsx]

## Sheet: Figure 1e
Figure 1e: CD4+ T cells extravasating the blood vessel in EAE
	conditions
mouse	baseline	spadin	spadin + aICAM1
1	3	9.32	4.05
2	1	6.19	3.85
3	4	7.5	3.9
4	2	7.66	3.14
5	1	6.38
6		10.85	4.92
7		5.63	1.67
biological replicates: individual mice (N)	5	7	6
Mean	2.2	7.714	3.667
Std. Deviation	1.304	1.89	1.033
Std. Error of Mean	0.5831	0.7143	0.4216
Statistics	Below threshold?	Summary	Adjusted P Value
baseline vs. spadin	Yes	****	<0.0001
baseline vs. spadin + aICAM1	No	ns	0.3787
spadin vs. spadin + aICAM1	Yes	***	0.0006

## Sheet: Figure 1f
Figure 1f: EAE disease course of endothelial cell-specific Kcnk2-/- (Kcnk2fl/flxTie2cre+) and control (Kcnk2fl/flxTie2cre-) mice with or without spadin treatment
time after induction (days)	control (Kcnk2fl/flxTie2cre-) NaCl								control (Kcnk2fl/flxTie2cre-) spadin								control (Kcnk2fl/flxTie2cre+) NaCl								control (Kcnk2fl/flxTie2cre+) spadin
	1	2	3	4	5	6	7	8	1	2	3	4	5	6	7	8	1	2	3	4	5	6	7	8	1	2	3	4	5	6	7	8
1	0	0	0	0	0	0	0	0	0	0	0	0	0	0	0	0	0	0	0	0	0	0	0	0	0	0	0	0	0	0	0	0
2	0	0	0	0	0	0	0	0	0	0	0	0	0	0	0	0	0	0	0	0	0	0	0	0	0	0	0	0	0	0	0	0
3	0	0	0	0	0	0	0	0	0	0	0	0	0	0	0	0	0	0	0	0	0	0	0	0	0	0	0	0	0	0	0	0
4	0	0	0	0	0	0	0	0	0	0	0	0	0	0	0	0	0	0	0	0	0	0	0	0	0	0	0	0	0	0	0	0
5	0	0	0	0	0	0	0	0	0	0	0	0	0	0	0	0	0	0	0	0	0	0	0	0	0	0	0	0	0	0	0	0
6	0	0	0	0	0	0	0	0	0	0	0	0	0	0	0	0	0	0	0	0	0	0	0	0	0	0	0	0	0	0	0	0
7	0	0	0	0	0	0	0	0	0	0	0	0	0	0	0	0	0	0	0	0	0	0	0	0	0	0	0	0	0	0	0	0
8	0	0	0	0	0	0	0	0	0	0	0	0	0	0	0	0	0	0	0	0	0	0	0	0	0	0	0	0	0	0	0	0
9	0	0	0	0	0	0	0	0	0	0	0	0	0	0	0	0	0	0.25	0	0	0	0	0	0	0	0	0	0	0	0	0	0
10	0	0	0	0	0	0	0	0	0	0	0	0	0	0.25	0	0	0	0.25	0	0	0	0	0	0	0.25	0	0.25	0	0.25	0	0.25	0
11	0	0	0	0	0.25	0.25	0.75	0	0	0.25	0	0.25	0.5	1	0.25	0.25	0	0.5	0	0	0	0	0.25	0	0.25	0.25	0.25	0.5	0.75	0.25	0.5	0
12	0.25	0.25	0	0	1	0.25	1.75	0.25	0.5	0.5	0	0.5	1	2	1	0.25	0	1.25	0	0.25	0.25	0.75	1.5	0.75	0.25	0.25	0.75	0.25	2	1	0.75	0.5
13	0.5	0.25	0	0	2	2	3	0.5	1.5	1.75	0	0.75	3	2.5	2	1.25	0	2.5	0.25	0.25	0.5	1.5	2	2.25	0.5	0.5	1.75	0.75	3.5	2.25	1.25	1.25
14	0.75	0.75	0.25	0	2.5	2.25	3.25	3.25	3.5	2.5	0.25	2	3.25	3.5	2.75	2	0	3.5	0.5	0.75	1	1.75	2.5	3.5	2	2	2.5	2	3.5	2.25	1.5	2
15	0.75	1.5	0.75	0.5	3.5	3.25	3.25	3.25	3.5	3	1.5	3.5	3.5	3.5	3	3.5	0.25	3.5	1.75	2.5	1.25	2	2.75	3.25	2.5	2.75	3.5	2.75	3.5	3.5	1.75	3.5
16	1.75	1.75	0.75	1.25	3.25	3	3	3.25	3.5	3.5	2.5	3.5	3.5	3.5	3.5	3.5	0.75	3.5	2.5	2.75	2.5	2.75	2.75	3.5	3.25	3.5	3.5	2.75	3.5	3.5	1.75	3.5
17	2.25	3	0.75	1.25	3	2.75	2.5	3	3.5	3.5	3	3.5	3.5	3.5	3.5	3.5	0.75	3.5	3.5	3.5	3.5	2.75	2.5	3.5	3.5	3.5	3.5	3.25	3.5	3.25	1.5	3.25
18	3.25	3.5	0.75	1.25	2.5	2.75	2.5	3	3.5	3.5	3.5	3.25	3.5	3.5	3.25	3.5	1	3.5	3.5	3.5	3.25	2.75	2.25	3.5	3.5	3.5	3.25	3	3.25	3	1.5	3.25
19	3	3.25	1.25	0.5	2.25	2.75	3	2.5	3.5	3	2.75	3	3.5	3.5	3	3	1	3	3	3.5	3	2.75	2.25	3.25	3.5	3.5	3	2.75	3	3	2.25	2.75
20	2.75	3	2.25	0.5	2.125	2.5	3	2.5	3.5	3	2.75	3	3.5	3.25	3.25	2.75	0.75	2.75	3	3.5	3	2.75	2.5	3	3.5	3.5	2.75	2.5	3	2.75	2.5	2.25
21	2.75	2.75	2.5	0.25	2	2.5	2.75	2.75	3.5	3	3	3	3.5	3	3	2.75	1	2.5	3.5	3	3	3	2.5	3	3.5	3	2.75	2.5	3	2.75	2.5	2.25
22	2.75	2.5	2.25	0.25	2	2.5	2.75	2.75	3.25	3	3	3	3.5	2.75	3	2	1.5	2.75	3.25	3	2.75	2.75	2.5	3	3.5	3.5	2.75	2.25	3	2.75	2.5	2.5
23	2.75	2.75	2	0	2	2.5	2.75	2.5	3.5	2.75	3.5	3	3.5	2.75	3.25	1.75	1.5	2.75	3.5	3	2.75	2.5	2.5	3	3	3.25	3	2.75	3	2.75	2.25	2.5
24	2.75	3	2	0.5	2.25	2.125	2.25	2.25	3.5	2.75	3.25	2.75	3.5	3	2.75	2.25	2	3	3.5	2.75	2.75	2.25	2.25	3	3	3.25	2.75	2.75	3	2.75	3	2.5
25	3	2.75	2	0.25	2.25	2.125	2	2	3.25	2.75	3.25	3	3.5	2.75	2.75	2	2.25	3.5	3.5	3	2.75	2.25	2.25	2.75	3	3.25	2.75	2.75	2.75	2.5	3	2.25
26	2.75	2.75	2	0.25	2.125	2	1.75	1.75	3.25	3	3.25	3	3.5	2.5	2.5	2.25	2.75	3.25	3.25	3.25	2.5	2	2	3	3.25	3.25	2.75	2.5	3.125	2.5	2.75	2.25
27	2.75	2.75	2	0.75	2.125	2	1.75	1.75	3.25	2.75	3.125	2.75	3.5	2.75	2	1.75	2.75	3.125	3.125	3.125	2.5	2	2	2.75	3.125	3.125	2.75	2.25	3.25	2.5	2.5	2
28	2.75	2.75	2	0.5	2.125	1.75	1.5	1.75	3.25	2.5	3.25	2.75	3.5	3	1.5	1.5	2.5	3.125	3.25	3.25	2.75	2.5	2	2.5	3.25	3.125	3.125	2.5	3	2.75	2.25	2
29	2.75	2.75	1.5	0.5	2.125	1.5	1.5	1.5	3.125	2.75	3.125	2.75	3.5	3	1.5	1.5	2.25	3	3.125	3	2.5	2.25	2	2.75	3.25	3.125	2.75	2.75	3	2.75	2	1.75
30	2.75	2.5	1.25	0	2.125	1.5	1.25	1.75	3	2.75	3.125	2.75	3.5	2.75	1.5	1.5	2.5	2.75	3.125	3	2.75	2	2	2.75	3.25	3.125	3	2.75	2.75	2.5	1.75	1.75
31	2.5	2.5	1.25	0	2	1.5	1.5	1.75	3.125	2.75	3.25	2.75	3.5	2.75	1.75	1.75	2.5	2.75	3.25	3	2.25	2	1.75	2.75	3.25	3.125	2.75	2.75	2.75	2	1.75	2
32	2.25	2.5	1	0.5	1.75	1.5	1.75	2	3.125	2.75	3	2.5	3.5	2.75	1.75	1.75	2.5	2.75	3.25	3.125	2	2	2	2.75	3.25	3.125	2.5	2.5	2.75	2	1.5	2.5
33	2.25	2.5	1	0	1.75	1.5	1.5	1.75	2.75	2.75	3	2.5	3.5	2.75	1.75	1.5	2.25	2.75	3	2.75	1.75	1.75	2	2.75	3	3.125	2	2	2.75	1.75	1.25	2.75
34	2.25	2.5	1	0	1.75	1.5	1.5	1.75	2.75	2.75	3	2.5	3.5	2.75	1.75	1.5	2	2.75	3.25	2.75	1.75	1.75	2	2.75	3	3.125	2.5	1.75	2.75	1.75	1.25	2.75
35	2	2.25	1	0	1.75	1.5	1.5	1.75	3.125	2.75	3	2.5	3.5	2.75	1.75	1.5	1.75	3	3.25	2.75	1.75	1.75	2	2.75	3	3.125	2.5	1.75	2.75	1.75	1.25	2.75
biological replicates: individual mice (N)	8								8								8								8
Statistics	Mean Diff.	95.00% CI of diff.	Below threshold?	Summary	Adjusted P Value
1
ctr NaCl vs. Ctr_Spadin	0	-0.6989 to 0.6989	No	ns	>0.9999
ctr NaCl vs. TREK1-Tie2 NaCl	0	-0.6989 to 0.6989	No	ns	>0.9999
ctr NaCl vs. TREK1-Tie2 Spadin	0	-0.6989 to 0.6989	No	ns	>0.9999
2
ctr NaCl vs. Ctr_Spadin	0	-0.6989 to 0.6989	No	ns	>0.9999
ctr NaCl vs. TREK1-Tie2 NaCl	0	-0.6989 to 0.6989	No	ns	>0.9999
ctr NaCl vs. TREK1-Tie2 Spadin	0	-0.6989 to 0.6989	No	ns	>0.9999
3
ctr NaCl vs. Ctr_Spadin	0	-0.6989 to 0.6989	No	ns	>0.9999
ctr NaCl vs. TREK1-Tie2 NaCl	0	-0.6989 to 0.6989	No	ns	>0.9999
ctr NaCl vs. TREK1-Tie2 Spadin	0	-0.6989 to 0.6989	No	ns	>0.9999
4
ctr NaCl vs. Ctr_Spadin	0	-0.6989 to 0.6989	No	ns	>0.9999
ctr NaCl vs. TREK1-Tie2 NaCl	0	-0.6989 to 0.6989	No	ns	>0.9999
ctr NaCl vs. TREK1-Tie2 Spadin	0	-0.6989 to 0.6989	No	ns	>0.9999
5
ctr NaCl vs. Ctr_Spadin	0	-0.6989 to 0.6989	No	ns	>0.9999
ctr NaCl vs. TREK1-Tie2 NaCl	0	-0.6989 to 0.6989	No	ns	>0.9999
ctr NaCl vs. TREK1-Tie2 Spadin	0	-0.6989 to 0.6989	No	ns	>0.9999
6
ctr NaCl vs. Ctr_Spadin	0	-0.6989 to 0.6989	No	ns	>0.9999
ctr NaCl vs. TREK1-Tie2 NaCl	0	-0.6989 to 0.6989	No	ns	>0.9999
ctr NaCl vs. TREK1-Tie2 Spadin	0	-0.6989 to 0.6989	No	ns	>0.9999
7
ctr NaCl vs. Ctr_Spadin	0	-0.6989 to 0.6989	No	ns	>0.9999
ctr NaCl vs. TREK1-Tie2 NaCl	0	-0.6989 to 0.6989	No	ns	>0.9999
ctr NaCl vs. TREK1-Tie2 Spadin	0	-0.6989 to 0.6989	No	ns	>0.9999
8
ctr NaCl vs. Ctr_Spadin	0	-0.6989 to 0.6989	No	ns	>0.9999
ctr NaCl vs. TREK1-Tie2 NaCl	0	-0.6989 to 0.6989	No	ns	>0.9999
ctr NaCl vs. TREK1-Tie2 Spadin	0	-0.6989 to 0.6989	No	ns	>0.9999
9
ctr NaCl vs. Ctr_Spadin	0	-0.6989 to 0.6989	No	ns	>0.9999
ctr NaCl vs. TREK1-Tie2 NaCl	-0.03125	-0.7301 to 0.6676	No	ns	>0.9999
ctr NaCl vs. TREK1-Tie2 Spadin	0	-0.6989 to 0.6989	No	ns	>0.9999
10
ctr NaCl vs. Ctr_Spadin	-0.03125	-0.7301 to 0.6676	No	ns	>0.9999
ctr NaCl vs. TREK1-Tie2 NaCl	-0.03125	-0.7301 to 0.6676	No	ns	>0.9999
ctr NaCl vs. TREK1-Tie2 Spadin	-0.125	-0.8239 to 0.5739	No	ns	>0.9999
11
ctr NaCl vs. Ctr_Spadin	-0.1563	-0.8551 to 0.5426	No	ns	>0.9999
ctr NaCl vs. TREK1-Tie2 NaCl	0.0625	-0.6364 to 0.7614	No	ns	>0.9999
ctr NaCl vs. TREK1-Tie2 Spadin	-0.1875	-0.8864 to 0.5114	No	ns	>0.9999
12
ctr NaCl vs. Ctr_Spadin	-0.25	-0.9489 to 0.4489	No	ns	>0.9999
ctr NaCl vs. TREK1-Tie2 NaCl	-0.125	-0.8239 to 0.5739	No	ns	>0.9999
ctr NaCl vs. TREK1-Tie2 Spadin	-0.25	-0.9489 to 0.4489	No	ns	>0.9999
13
ctr NaCl vs. Ctr_Spadin	-0.5625	-1.261 to 0.1364	No	ns	0.1616
ctr NaCl vs. TREK1-Tie2 NaCl	-0.125	-0.8239 to 0.5739	No	ns	>0.9999
ctr NaCl vs. TREK1-Tie2 Spadin	-0.4375	-1.136 to 0.2614	No	ns	0.4009
14
ctr NaCl vs. Ctr_Spadin	-0.8438	-1.543 to -0.1449	Yes	*	0.0116
ctr NaCl vs. TREK1-Tie2 NaCl	-0.0625	-0.7614 to 0.6364	No	ns	>0.9999
ctr NaCl vs. TREK1-Tie2 Spadin	-0.5938	-1.293 to 0.1051	No	ns	0.1256
15
ctr NaCl vs. Ctr_Spadin	-1.031	-1.730 to -0.3324	Yes	**	0.0013
ctr NaCl vs. TREK1-Tie2 NaCl	-0.0625	-0.7614 to 0.6364	No	ns	>0.9999
ctr NaCl vs. TREK1-Tie2 Spadin	-0.875	-1.574 to -0.1761	Yes	**	0.0082
16
ctr NaCl vs. Ctr_Spadin	-1.125	-1.824 to -0.4261	Yes	***	0.0004
ctr NaCl vs. TREK1-Tie2 NaCl	-0.375	-1.074 to 0.3239	No	ns	0.5955
ctr NaCl vs. TREK1-Tie2 Spadin	-0.9063	-1.605 to -0.2074	Yes	**	0.0058
17
ctr NaCl vs. Ctr_Spadin	-1.125	-1.824 to -0.4261	Yes	***	0.0004
ctr NaCl vs. TREK1-Tie2 NaCl	-0.625	-1.324 to 0.07388	No	ns	0.0967
ctr NaCl vs. TREK1-Tie2 Spadin	-0.8438	-1.543 to -0.1449	Yes	*	0.0116
18
ctr NaCl vs. Ctr_Spadin	-1	-1.699 to -0.3011	Yes	**	0.0019
ctr NaCl vs. TREK1-Tie2 NaCl	-0.4688	-1.168 to 0.2301	No	ns	0.3242
ctr NaCl vs. TREK1-Tie2 Spadin	-0.5938	-1.293 to 0.1051	No	ns	0.1256
19
ctr NaCl vs. Ctr_Spadin	-0.8438	-1.543 to -0.1449	Yes	*	0.0116
ctr NaCl vs. TREK1-Tie2 NaCl	-0.4063	-1.105 to 0.2926	No	ns	0.4909
ctr NaCl vs. TREK1-Tie2 Spadin	-0.6563	-1.355 to 0.04263	No	ns	0.0737
20
ctr NaCl vs. Ctr_Spadin	-0.7969	-1.496 to -0.09800	Yes	*	0.0191
ctr NaCl vs. TREK1-Tie2 NaCl	-0.3281	-1.027 to 0.3708	No	ns	0.7814
ctr NaCl vs. TREK1-Tie2 Spadin	-0.5156	-1.215 to 0.1833	No	ns	0.2315
21
ctr NaCl vs. Ctr_Spadin	-0.8125	-1.511 to -0.1136	Yes	*	0.0162
ctr NaCl vs. TREK1-Tie2 NaCl	-0.4063	-1.105 to 0.2926	No	ns	0.4909
ctr NaCl vs. TREK1-Tie2 Spadin	-0.5	-1.199 to 0.1989	No	ns	0.2596
22
ctr NaCl vs. Ctr_Spadin	-0.7188	-1.418 to -0.01987	Yes	*	0.0415
ctr NaCl vs. TREK1-Tie2 NaCl	-0.4688	-1.168 to 0.2301	No	ns	0.3242
ctr NaCl vs. TREK1-Tie2 Spadin	-0.625	-1.324 to 0.07388	No	ns	0.0967
23
ctr NaCl vs. Ctr_Spadin	-0.8438	-1.543 to -0.1449	Yes	*	0.0116
ctr NaCl vs. TREK1-Tie2 NaCl	-0.5313	-1.230 to 0.1676	No	ns	0.2059
ctr NaCl vs. TREK1-Tie2 Spadin	-0.6563	-1.355 to 0.04263	No	ns	0.0737
24
ctr NaCl vs. Ctr_Spadin	-0.8281	-1.527 to -0.1292	Yes	*	0.0137
ctr NaCl vs. TREK1-Tie2 NaCl	-0.5469	-1.246 to 0.1520	No	ns	0.1826
ctr NaCl vs. TREK1-Tie2 Spadin	-0.7344	-1.433 to -0.03550	Yes	*	0.0357
25
ctr NaCl vs. Ctr_Spadin	-0.8594	-1.558 to -0.1605	Yes	**	0.0098
ctr NaCl vs. TREK1-Tie2 NaCl	-0.7344	-1.433 to -0.03550	Yes	*	0.0357
ctr NaCl vs. TREK1-Tie2 Spadin	-0.7344	-1.433 to -0.03550	Yes	*	0.0357
26
ctr NaCl vs. Ctr_Spadin	-0.9844	-1.683 to -0.2855	Yes	**	0.0023
ctr NaCl vs. TREK1-Tie2 NaCl	-0.8281	-1.527 to -0.1292	Yes	*	0.0137
ctr NaCl vs. TREK1-Tie2 Spadin	-0.875	-1.574 to -0.1761	Yes	**	0.0082
27
ctr NaCl vs. Ctr_Spadin	-0.75	-1.449 to -0.05112	Yes	*	0.0306
ctr NaCl vs. TREK1-Tie2 NaCl	-0.6875	-1.386 to 0.01138	No	ns	0.0556
ctr NaCl vs. TREK1-Tie2 Spadin	-0.7031	-1.402 to -0.004245	Yes	*	0.0481
28
ctr NaCl vs. Ctr_Spadin	-0.7656	-1.465 to -0.06675	Yes	*	0.0262
ctr NaCl vs. TREK1-Tie2 NaCl	-0.8438	-1.543 to -0.1449	Yes	*	0.0116
ctr NaCl vs. TREK1-Tie2 Spadin	-0.8594	-1.558 to -0.1605	Yes	**	0.0098
29
ctr NaCl vs. Ctr_Spadin	-0.8906	-1.590 to -0.1917	Yes	**	0.0069
ctr NaCl vs. TREK1-Tie2 NaCl	-0.8438	-1.543 to -0.1449	Yes	*	0.0116
ctr NaCl vs. TREK1-Tie2 Spadin	-0.9063	-1.605 to -0.2074	Yes	**	0.0058
30
ctr NaCl vs. Ctr_Spadin	-0.9688	-1.668 to -0.2699	Yes	**	0.0028
ctr NaCl vs. TREK1-Tie2 NaCl	-0.9688	-1.668 to -0.2699	Yes	**	0.0028
ctr NaCl vs. TREK1-Tie2 Spadin	-0.9688	-1.668 to -0.2699	Yes	**	0.0028
31
ctr NaCl vs. Ctr_Spadin	-1.078	-1.777 to -0.3792	Yes	***	0.0007
ctr NaCl vs. TREK1-Tie2 NaCl	-0.9063	-1.605 to -0.2074	Yes	**	0.0058
ctr NaCl vs. TREK1-Tie2 Spadin	-0.9219	-1.621 to -0.2230	Yes	**	0.0048
32
ctr NaCl vs. Ctr_Spadin	-0.9844	-1.683 to -0.2855	Yes	**	0.0023
ctr NaCl vs. TREK1-Tie2 NaCl	-0.8906	-1.590 to -0.1917	Yes	**	0.0069
ctr NaCl vs. TREK1-Tie2 Spadin	-0.8594	-1.558 to -0.1605	Yes	**	0.0098
33
ctr NaCl vs. Ctr_Spadin	-1.031	-1.730 to -0.3324	Yes	**	0.0013
ctr NaCl vs. TREK1-Tie2 NaCl	-0.8438	-1.543 to -0.1449	Yes	*	0.0116
ctr NaCl vs. TREK1-Tie2 Spadin	-0.7969	-1.496 to -0.09800	Yes	*	0.0191
34
ctr NaCl vs. Ctr_Spadin	-1.031	-1.730 to -0.3324	Yes	**	0.0013
ctr NaCl vs. TREK1-Tie2 NaCl	-0.8438	-1.543 to -0.1449	Yes	*	0.0116
ctr NaCl vs. TREK1-Tie2 Spadin	-0.8281	-1.527 to -0.1292	Yes	*	0.0137
35
ctr NaCl vs. Ctr_Spadin	-1.141	-1.840 to -0.4417	Yes	***	0.0003
ctr NaCl vs. TREK1-Tie2 NaCl	-0.9063	-1.605 to -0.2074	Yes	**	0.0058
ctr NaCl vs. TREK1-Tie2 Spadin	-0.8906	-1.590 to -0.1917	Yes	**	0.0069

## Sheet: Figure 1g
Figure 1g: Analysis of EAE disease courses; Area under the curve (AUC) is shown for the different groups
individual animals	Kcnk2fl/Tie2cre- NaCl	Kcnk2fl/Tie2cre- spadin	Kcnk2fl/Tie2cre+ NaCl	Kcnk2fl/Tie2cre+ spadin
1	53.25	72.69	35.63	69.13
2	55.63	64.88	70.25	69.31
3	31	61.88	65.5	64.38
4	9	63.5	63.88	56.13
5	51.66	79.5	53.88	72
6	49.01	70.63	51.63	59.63
7	53.25	57.13	52	46.38
8	50.38	50	67.38	55.38
biological replicates: individual mice (N)	8	8	8	8
Mean	44.15	65.03	57.52	61.54
Std. Deviation	16.15	9.258	11.47	8.752
Std. Error of Mean	5.708	3.273	4.055	3.094
Statistics	Below threshold?	Summary	Adjusted P Value
Kcnk2fl/Tie2cre- NaCl vs. Kcnk2fl/Tie2cre- spadin	Yes	**	0.0084
Kcnk2fl/Tie2cre- NaCl vs. Kcnk2fl/Tie2cre+ NaCl	No	ns	0.1861
Kcnk2fl/Tie2cre- NaCl vs. Kcnk2fl/Tie2cre+ spadin	Yes	*	0.0377
Kcnk2fl/Tie2cre- spadin vs. Kcnk2fl/Tie2cre+ NaCl	No	ns	>0.9999
Kcnk2fl/Tie2cre- spadin vs. Kcnk2fl/Tie2cre+ spadin	No	ns	>0.9999
Kcnk2fl/Tie2cre+ NaCl vs. Kcnk2fl/Tie2cre+ spadin	No	ns	>0.9999

## Sheet: Figure 2a
Figure 2a: mRNA expression levels of Kcnk2 in WT MBMECs with or without TNFa and IFNy stimulation
	conditions
MBMEC preperation	ctr	30min	6h	24h	24h- 30min	24h - 6h
1	1.08878	0.324203	0.131962	0.029836	0.472269	0.871132
2	1.00659	0.343961	0.350181	0.129302	0.400233	1.71111
3	1.00366	0.675776	0.538367	0.187912	0.597907	0.740955
4	1.00005				0.403195	0.785485
5	1.03454	0.516413	0.0676219	0.0449283	0.0588978	0.495051
6	1.01185		0.0374313	0.0322321	0.0426145	0.0816091
biological replicates: individual MBMEC preperations (N)	6	4	5	5	6	6
Mean	1.024	0.4651	0.2251	0.08484	0.3292	0.7809
Std. Deviation	0.0339	0.1649	0.2136	0.07069	0.2273	0.5377
Std. Error of Mean	0.01384	0.08243	0.09552	0.03161	0.09281	0.2195
delta Ct	ctr	30min	6h	24h	24h- 30min	24h - 6h
1	21.4413	23.189	24.4858	26.6308	22.6463	21.763
2	21.3905	22.9397	22.9138	24.3512	22.7211	20.6251
3	22.5587	23.1294	23.4573	24.9759	23.306	22.9965
4	22.0639				23.3745	22.4123
5	21.515	22.5174	25.4504	26.0402	25.6496	22.5784
6	21.547		26.3036	26.5194	26.1165	25.1791
Mean	21.75	22.94	24.52	25.7	23.97	22.59
Std. Deviation	0.4634	0.3035	1.393	0.9996	1.519	1.513
Std. Error of Mean	0.1892	0.1518	0.6228	0.4471	0.6201	0.6177
Statistics	Below threshold?	Summary	Adjusted P Value
ctr vs. 30min	No	ns	>0.9999
ctr vs. 6h	Yes	**	0.0095
ctr vs. 24h	Yes	***	0.0001
ctr vs. 24h- 30min	Yes	*	0.0467
ctr vs. 24h - 6h	No	ns	>0.9999
30min vs. 6h	No	ns	0.8457
30min vs. 24h	Yes	*	0.026
30min vs. 24h- 30min	No	ns	>0.9999
30min vs. 24h - 6h	No	ns	>0.9999
6h vs. 24h	No	ns	>0.9999
6h vs. 24h- 30min	No	ns	>0.9999
6h vs. 24h - 6h	No	ns	0.1783
24h vs. 24h- 30min	No	ns	0.3336
24h vs. 24h - 6h	Yes	**	0.0027
24h- 30min vs. 24h - 6h	No	ns	0.8006

## Sheet: Figure 2b
Figure 2b: MFI of K2P2.1 in WT MBMECs with or without TNFa/IFNy
	conditions
MBMEC preparation	control	0.5h inflam	3h inflam	6h inflam	24h inflam
1	109691	68669.9	47842.7	40336.6	19710.7
2	132528	80296	39414.5	22553.3	24732.2
3	135556	116640	90460.1	77172.2	63110.3
4	140850	142990	78065.1	69273.6	44373.3
5	139422	134620	103729	74923.4	55012.8
6	120868	88759.8	64554.4	44209.7	45174.6
biological replicates: individual MBMEC preparations (N)	6	6	6	6	6
Mean	129819	105329	70678	54745	42019
Std. Deviation	12161	30494	24798	22254	16886
Std. Error of Mean	4965	12449	10124	9085	6894
Statistics	Below threshold?	Summary	Adjusted P Value
control vs. 0.5h inflam	No	ns	0.6803
control vs. 3h inflam	Yes	**	0.001
control vs. 6h inflam	Yes	****	<0.0001
control vs. 24h inflam	Yes	****	<0.0001
0.5h inflam vs. 3h inflam	No	ns	0.1229
0.5h inflam vs. 6h inflam	Yes	**	0.0058
0.5h inflam vs. 24h inflam	Yes	***	0.0004
3h inflam vs. 6h inflam	No	ns	>0.9999
3h inflam vs. 24h inflam	No	ns	0.3482
6h inflam vs. 24h inflam	No	ns	>0.9999

## Sheet: Figure 2d
Figure 2b: Migration under flow conditions in MBMECs with or without TNFa/IFNy
	conditions
MBMEC preparation	WT naive	WT infl	KO naive	KO infl
1	12	44
2	18	89
3	0	21	8	67
4	30	43	25	82
5			29	58
6			23	23
7	4	20	4	54
8	11	16	6	83
9	3	35	50	65
10	16	56	5	105
11	30	66	8	77
12	9	56
13	15	70	2	67
14	17	72
15	25	27
16	9	43	6	83
17	17	70	8	67
18	2	71	17	83
biological replicates: individual MBMEC preparations (N)	16	16	13	13
Mean	13.63	49.94	14.69	70.31
Std. Deviation	9.287	22.15	13.8	19.55
Std. Error of Mean	2.322	5.537	3.829	5.421
Statistics	Below threshold?	Summary	Adjusted P Value
WT naive vs. WT infl	Yes	****	<0.0001
WTnaive vs. KOnaive	No	ns	>0.9999
WTnaive vs. KO infl	Yes	****	<0.0001
WTinfl vs. KOnaive	Yes	****	<0.0001
WTinfl vs. KO infl	Yes	*	0.0131
KOnaive vs. KO infl	Yes	****	<0.0001

## Sheet: Figure 3d
Figure 3d: Protrusion counts and volume of AFM
left: protrusion count	conditions					right: protrusion volume	conditions
MBMEC preparation	WTnaive	WTinfl	KOnaive	KO infl		MBMEC preparation	WTnaive	WTinfl	KOnaive	KO infl
1	32	89	91.3077	93.6923		1	0.471379	1.00905	0.813692	1.07564
2	38.5556	133.778	93.1429	124.429		2	0.514341	1.10106	0.75648	0.89648
3	42.4	119.615	81	97.2727		3	0.297163	1.03335	0.796409	1.05433
biological replicates: individual MBMEC preparations (N)	3	3	3	3		biological replicates: individual MBMEC preparations (N)	3	3	3	3
Mean	37.65	114.1	88.48	105.1		Mean	0.4276	1.048	0.7889	1.009
Std. Deviation	5.259	22.89	6.546	16.81		Std. Deviation	0.115	0.04768	0.02934	0.09787
Std. Error of Mean	3.036	13.21	3.779	9.704		Std. Error of Mean	0.0664	0.02753	0.01694	0.05651
Statistics	Below threshold?	Summary	Adjusted P Value			Statistics	Below threshold?	Summary	Adjusted P Value
WTnaive vs. WTinfl	Yes	**	0.0014			WTnaive vs. WTinfl	Yes	****	<0.0001
WTnaive vs. KOnaive	Yes	*	0.0179			WTnaive vs. KOnaive	Yes	**	0.0028
WTnaive vs. KO infl	Yes	**	0.0031			WTnaive vs. KO infl	Yes	***	0.0001
WTinfl vs. KOnaive	No	ns	0.3999			WTinfl vs. KOnaive	Yes	*	0.0236
WTinfl vs. KO infl	No	ns	>0.9999			WTinfl vs. KO infl	No	ns	>0.9999
KOnaive vs. KO infl	No	ns	>0.9999			KOnaive vs. KO infl	No	ns	0.0536

## Sheet: Figure 3e
Figure 3e: CellHesion
adhesion force	conditions					adhesion energy	conditions
individual cell	WTnaive	WTinfl	KOnaive	KOinfl		individual cell	WTnaive	WTinfl	KOnaive	KOinfl
1	1.45769	2.39939	2.33429	2.04911		1	12.2054	2.8745	20.305	14.766
2	1.68962	0.740552	2.54894	3.3166		2	4.75988	2.73667	21.197	9.943
3	1.00015	1.34798	1.15516	4.17568		3	3.82933	9.37074	9.3925	22.673
4	0.729563	1.28805	1.48297	3.18085		4	10.5927	11.5092	6.50833	22.517
5	1.25082	2.27378	1.63769	3.70968		5	3.21309	24.3142	27.2	29.6945
6	0.574706	1.99212	4.37998	4.36842		6	2.96562	11.173	21.9	29.1554
7	0.431666	2.95018	2.32273	3.79777		7	2.63554	16.0064	12.1446	25.975
8	1.00422	2.09795	3.34335	3.8507		8	5.59231	72.57273*	32.5	14.5957
9	1.04258	2.45415	3.47013	4.86838		9	1.96039	70.66923*	33.0611	21.7842
10	0.664955	3.40759	3.95309	4.65548		10	1.60277	27.6077	19.6645	16.4182
11	0.545886	2.75849	1.53218	4.00513		11	8.40727	15.7462	13.9809	27.0867
12	1.01198	1.48636	2.20499	2.13821		12	4	8.335	21.9277	41.4261
13	0.692864	2.39939	2.70427	1.4117		13	16.4	10.7	20.8931	45.8875
14	0.446746	1.72689	1.9468	2.94726		14	2.26	19.4	39.6308	37.1091
15	0.553882	2.45008	3.23291	3.25676		15	9.83	8.36	41.8077	36.3769
16	0.808333	1.9971	3.64786	2.13821		16	8.1	11.4	14.8	31.3
17	0.825256	3.6134	3.88203	4.58298		17	3.48	32.5	26.1	45.4
18	0.883415	2.11169	3.62716	2.90992		18	1.49	29.2	36.8	38.5
19	0.488055	2.8675	4.35196	3.61383		19	6.93	13.2	43.7	26.3
biological replicates: individual T-cells (n)	19	19	19	19		biological replicates: individual T-cells (n)	19	17	19	19
Mean	0.8475	2.23	2.829	3.42		ROUT outlier test; Q=0.2%		2
Std. Deviation	0.3453	0.7263	1.02	0.9723
Std. Error of Mean	0.07921	0.1666	0.234	0.2231		Mean	5.803	14.97	24.4	28.26
						Std. Deviation	4.135	8.852	11.01	10.54
Statistics	Significant?	Summary	Adjusted P Value			Std. Error of Mean	0.9487	2.147	2.526	2.418
WTnaive vs. WTinfl	Yes	**	0.0013
WTnaive vs. KOnaive	Yes	****	<0.0001			Statistics	Significant?	Summary	Adjusted P Value
WTnaive vs. KOinfl	Yes	****	<0.0001			WTnaive vs. WTinfl	Yes	*	0.0486
WTinfl vs. KOnaive	No	ns	0.9247			WTnaive vs. KOnaive	Yes	****	<0.0001
WTinfl vs. KOinfl	Yes	*	0.0412			WTnaive vs. KOinfl	Yes	****	<0.0001
KOnaive vs. KOinfl	No	ns	>0.9999			WTinfl vs. KOnaive	No	ns	0.1859
						WTinfl vs. KOinfl	Yes	*	0.0156
						KOnaive vs. KOinfl	No	ns	>0.9999
	conditions						conditions
MBMEC Preperation (N)	WTnaive	WTinfl	KOnaive	KOinfl		MBMEC Preperation (N)	WTnaive	WTinfl	KOnaive	KOinfl
1	1.38249	2.34	2.287	3.44526		1	7.26	8.05	16.87	12.35
2	0.851696	2.14	3.713	2.68285		2	5.1	16.66	23.9	24.96
3	0.431666	2.95	2.936	4.17568		3	2.64	27.61	27.53	29.69
4	0.903917	2.19	3.99	4.36842		4	3.05	17.42	40.25	29.16
5	0.778933	2.65		4.17228		5	6.2	21.2		20.78
6	0.625456			3.44526		6	9.4			28.31
7	0.732242			3.59961		7	3.97			39.79
8				3.42927		8				35.38
Mean	0.8152	2.454	3.232	3.665		Mean	5.374	18.19	27.14	27.55
Std. Deviation	0.295	0.3412	0.7717	0.5521		Std. Deviation	2.428	7.134	9.798	8.472
Std. Error of Mean	0.1115	0.1526	0.3859	0.1952		Std. Error of Mean	0.9177	3.19	4.899	2.995
Statistics	Below threshold?	Summary	Adjusted P Value			Statistics	Below threshold?	Summary	Adjusted P Value
WTnaive vs. WTinfl	Yes	****	<0.0001			WTnaive vs. WTinfl	Yes	*	0.0379
WTnaive vs. KOnaive	Yes	****	<0.0001			WTnaive vs. KOnaive	Yes	***	0.0006
WTnaive vs. KOinfl	Yes	****	<0.0001			WTnaive vs. KOinfl	Yes	****	<0.0001
WTinfl vs. KOnaive	No	ns	0.1788			WTinfl vs. KOnaive	No	ns	0.4663
WTinfl vs. KOinfl	Yes	**	0.0022			WTinfl vs. KOinfl	No	ns	0.1983
KOnaive vs. KOinfl	No	ns	>0.9999			KOnaive vs. KOinfl	No	ns	>0.9999

## Sheet: Figure 4e
Figure 4e: Fibrosity index of AFM
	conditions
MBMEC preparation	WTnaive	WTinfl	KOnaive	KOinfl
1	2.01597	3.46053	3.67441	4.13227
2	2.18629	3.6961	4.22197	4.04507
3	2.25019	3.89912	4.11939	4.5693
biological replicates: individual MBMEC preparations (N)	3	3	3	3
Mean	2.151	3.685	4.005	4.249
Std. Deviation	0.1211	0.2195	0.2911	0.2809
Std. Error of Mean	0.0699	0.1267	0.1681	0.1622
Statistics	Below threshold?	Summary	Adjusted P Value
WTnaive vs. WTinfl	Yes	***	0.0003
WTnaive vs. KOnaive	Yes	****	<0.0001
WTnaive vs. KOinfl	Yes	****	<0.0001
WTinfl vs. KOnaive	No	ns	0.8288
WTinfl vs. KOinfl	No	ns	0.1191
KOnaive vs. KOinfl	No	ns	>0.9999

## Sheet: Figure 4f
Figure 4f: Cortical Stiffness
	conditions
individual cells	WTnaive	WTinfl	KOnaive	KO infl
1	1.0165	1.855	1.4054	1.83943
2	0.97117	1.80467	1.10833	1.392
3	1.37589	1.50017	1.1184	1.37711
4	1.29525	1.34917	1.59757	1.21175
5	1.326	1.34367	1.2185	1.18425
6	1.25433	1.232	1.04829	1.46657
7	1.19183	1.349	1.166	1.38986
8	1.30717	1.42033	1.37214	1.536
9	1.42183	1.524	1.33925	1.41167
10	1.10943	1.30617	1.21771	1.36514
11	1.1585	1.67471	1.81417	1.1415
12	1.21029	1.85975	1.33333	1.16686
13	1.184	1.51014	1.51557	1.39657
14	1.21583	1.64267	1.397	1.337
15	1.43514	1.4196	1.35117	1.53967
16	1.34267	1.98229	1.55167	1.467
17	1.35071	2.00043	1.603	2.04343
18	1.23617	1.5646	1.587	1.718
19	1.074	1.6495	1.493	1.17843
20	1.35614	2.0035	1.6334	1.58787
21	1.28117	1.82763	1.43243	1.58888
22	1.31643	1.59486	1.4855	1.73729
23	1.441	1.67917	1.72383	1.88829
24	1.45683	2.02988	1.38614	1.89613
25	1.17338	1.4814	1.5455	1.71313
26	1.24429	1.91925	1.49657	1.824
27	1.24	2.0665	1.51929	1.79767
28	1.297	2.21287	1.397	1.70071
29	1.63343	1.9535	1.49086	1.8454
30	1.16513	1.54029	1.61825	1.52414
31	1.20578	2.10625	1.531	1.48571
32	1.48363	1.31413	1.717	1.701
33	1.17762	1.163	1.49971	1.31017
34	1.41586	1.20357	1.5755	1.10787
35	1.24283	1.70114	1.34312	1.1377
36	1.12811	1.49357	1.423	1.21838
37	1.33011	1.42686	1.5185	1.27483
38	1.07967	2.1045	1.8585	1.542
39	1.37678	2.15283	1.67317	1.153
40	1.47957	2.29567	1.15967	1.55029
41	1.49114	1.92867	1.501	1.579
42	1.484	1.99933	1.30257	1.38963
43	1.53033	1.86343	1.37957	1.119
44	1.373	2.12729	1.4575	1.30471
45	1.44086	1.88417	1.28383	1.46657
46	1.44857	1.8408	1.55683
47	1.75157	1.83075	1.37183
48	1.64214	1.8785	1.37957
49	1.52971	2.075	1.57183
50	1.6305	2.454	1.70483
51	1.06262	1.9095
52	1.27025	1.7885
53	1.4	2.0496
54	1.55671	1.89471
55	1.42086	1.71443
56	1.46267	1.9275
57	1.39357	1.64014
58	1.4565	2.05343
59	1.42629	1.746
biological replicates: individual MBMEC cells (n)	59	59	50	45
Mean	1.335	1.76	1.455	1.48
Std. Deviation	0.1652	0.2968	0.179	0.2464
Std. Error of Mean	0.0215	0.03864	0.02532	0.03673
Statistics	Below threshold?	Summary	Adjusted P Value
WTnaive vs. WTinfl	Yes	****	<0.0001
WTnaive vs. KOnaive	Yes	*	0.0403
WTnaive vs. KOinfl	Yes	**	0.0094
WTinfl vs. KOnaive	Yes	****	<0.0001
WTinfl vs. KOinfl	Yes	****	<0.0001
KOnaive vs. KOinfl	No	ns	>0.9999
	conditions
MBMEC preparation (N)	WTnaive	WTinfl	KOnaive	KO infl
1	1.30906	1.6914	1.41009	1.51814
2	1.30321	1.74202	1.46997	1.42058
3	1.34827	1.71688	1.47831	1.60219
4	1.36372	1.81231	1.45799	1.43277
Mean	1.331	1.741	1.454	1.493
Std. Deviation	0.02957	0.05205	0.03049	0.08451
Std. Error of Mean	0.01478	0.02602	0.01525	0.04225
Statistics	Mean Diff.	95.00% CI of diff.	Below threshold?	Summary	Adjusted P Value
WTnaive vs. WTinfl	-0.4096	-0.5299 to -0.2893	Yes	****	<0.0001
WTnaive vs. KOnaive	-0.123	-0.2434 to -0.002692	Yes	*	0.0439
WTnaive vs. KOinfl	-0.1624	-0.2827 to -0.04202	Yes	**	0.0067
WTinfl vs. KOnaive	0.2866	0.1662 to 0.4069	Yes	****	<0.0001
WTinfl vs. KOinfl	0.2472	0.1269 to 0.3676	Yes	***	0.0002
KOnaive vs. KOinfl	-0.03933	-0.1597 to 0.08100	No	ns	>0.9999

[truncated: 14 more sheets: Figure 5b, Figure 5c, Figure 5d, Figure 5f, Figure 6b, Figure 6c, Figure 6e, Figure 6g, Figure 7b, Figure 7c, SupplFigure 1b, SupplFigure 2b, SupplFigure 2c, SupplFigure 3a]
